# Supplementary material for: Transcriptomic and Lipidomic Analysis Reveals Complex Regulation Mechanisms Underlying Rice Roots’ Response to Salt Stress
Source: Metabolites. 2024 Apr 21;14(4):244. doi: 10.3390/metabo14040244 (PMC11052231; doi:10.3390/metabo14040244)
Supplement: Supplementary file 1 [file metabolites-14-00244-s001.zip]

Archive with 2 entries (2 files):
- Supplementary Figures-4.15.pdf
- Supplementary materials-3.29.xlsx
